# Supplementary material for: Improving heterologous protein production by modulating ROS homeostasis in Nicotiana benthamiana
Source: Mol Hortic. 2026 Aug 2;6:62. doi: 10.1186/s43897-026-00260-9 (PMC13429016; doi:10.1186/s43897-026-00260-9)
Supplement: Supplementary file 3 — Supplementary Material 3. [file 43897_2026_260_MOESM3_ESM.xlsx]

## Sheet: Dataset S1 primers
Table S1. Primer List for Vector Construction
Primer name	Sequences (5′-3′)	Function
P-LH-F	GTGACCGGTATGGCTCCTTGG	rhLHPP gene was cloned into the pEAQ-HT vector.
P-LH-R	ACTCTCGAGTTAATGATGGTGATGATGATG
T-BLH-F	GGTGTTAATTAAATGGCTCGCTCGTTTGGAGCTAACAGTACC	rhLHPP gene targeting the ER was constructed into the pJL-TRBO vector
T-BLH-R	ACTGCGGCCGCTTAAAGTTCATCCTTATGATGGTGAT
LHPP-KDEL-F	GGCTACGAAGTTAATGGCTCCTTGGGG
BIP-LHPP-R	CCCAAGGAGCCATTAACTTCGTAGCCT
T-BLG-R	ACTGCGGCCGCTTAAAGTTCATCCTTTTTGTAGAGCTCATCCATG	C-terminus of rhLHPP targeting the ER was fused with GFP
T-LG-F	GTGTTAATTAAATGGCTCCTTGGGGTAAGAGACTTGCTGGTGTT	rhLHPP-GFP fusion was constructed on the pJL-TRBO vector.
LHPP-G -R	TTCTCCTTTGCTAGCCATCTTATCAGCATGCTGAAGAAGAAG
GFP-F	CTTCTTCTTCAGCATGCTGATAAGATGGCTAGCAAAGGAGAA
T-LG-R	ACTGCGGCCGCTTATTTGTAGAGCTCATCCATGC
T-ALH-F	AGTTCGTGTTCTTGTCATTAATTAAATGTCCAACAACATGGGCAAC	rhLHPP targeting the apoplast was constructed into the pJL-TRBO vector
T-ALH-R	CTCAAGTTGCAGGACCGCGGCCGCTTAATGATGGTGATGATGATGCTTATCAGCATGCTGAAGAAGAAGATCAA
AP24-LHPP-F	GTGACCTACACTTATGCAATGGCTCCTTGGGGTAAGA
AP24-LHPP-R	TCTTACCCCAAGGAGCCATTGCATAAGTGTAGGTCAC
RbohF1-F	GACAAGACCCTGCAGTAAGCTACACGAGCCAAGCC	Amplify an internal NbRbohF1 fragment and clone into pYY13.
RbohF1-R	AGAAGAGCCCTGCAGACCTGAGCCATGTGATGGTG
RbohC1-F	CGACAAGACCCTGCAGGCAAAAGGAGGTGCTGAAACAA	Amplify an internal NbRbohC1 fragment and clone into pYY13.
RbohC1-R	GAGAAGAGCCCTGCAGGTGCCTTTCACAAACCACCAG
RbohD1-F	CGACAAGACCCTGCAGCGAGAAGCGGTTCGATGAGA	Amplify an internal NbRbohD1 fragment and clone into pYY13.
RbohD1-R	GAGAAGAGCCCTGCAGATTGTTGACAGCCTGTTGGC
QRbohF1-F	CAGCATCGGTGTCGGAATCT	The expression level of the NbRbohF1 gene was determined by qPCR.
QRbohF1-R	CTCCACACCGTTACCTGTCC
QRbohF2-F	GCTCCTGATCTTCCCGTCAG	The expression level of the NbRbohF2 gene was determined by qPCR.
QRbohF2-R	TCCTTAACTCCGCCTTCAGC
QRbohD1-F	GCACCAAATTCTAGCCCCAA	The expression level of the NbRbohD1 gene was determined by qPCR.
QRbohD1-R	AGCAGAACGAGCATCACCTT
QRbohD2-F	CACCACCATTCGGACACAGA	The expression level of the NbRbohD2 gene was determined by qPCR.
QRbohD2-R	GTGGACAGCGACGGAATCTT
QRbohC1-F	GGAACTTAAAAAGCAAGAGGGCA	The expression level of the NbRbohC1 gene was determined by qPCR.
QRbohC1-R	AACGAGCGTCACCTTCTTCA
QRbohB1-F	GCAAGGCTCGTTTGAGTGGT	The expression level of the NbRbohB1 gene was determined by qPCR.
QRbohB1-R	CGACGCCACTTTTAGCTTGT
Q-Actin-F	TATTCCCTAGTATTGTTGGC	The expression level of the β-Actin gene was determined by qPCR.
Q-Actin-R	CTGGGGTATTAAAAGTCTCA
Crispr-NbRbhC1-F	cagtGGTCTCatgcagcaagagggcatacttctatgtttcagag	Subclone the gene of interest into the CRISPR-Cas9 vector
Crispr-NbRbhC1-R	cagtGGTCTCaaaacacatgccaagaatggtgtagtgcacc

## Sheet: Dataset S2 plasmids
Table S2. Vector Construction and Annotation
Name	Annotation	Comes from	Appears in
pJL-TRBO	Vector backbone	Purchased from the Addgene website.	Fig 1, S5
pJL-TRBO-rhLHPP	The LHPP gene is constructed on the pJL-TRBO vector.	This study	Fig 1, S1, S3-S6
pJL-TRBO-GFP	The GFP gene is constructed on the pJL-TRBO vector.	Purchased from the Addgene website.	Fig 1, S1, S5
pEAQ-HT	Vector backbone	Preserved at the Beijing Life Science Academy. Published Peyret & Lomonossoff, 2013 (doi:10.1007/s11103-013-0036-1 )
pEAQ-rhLHPP	The LHPP gene is constructed on the pEAQ-HT vector.	This study	Fig S2
pEAQ-GFP	The GFP gene is constructed on the pEAQ-HT vector.	This study	Fig S2
pJL-TRBO-rhLHPP-GFP	The C-terminus of the LHPP sequence is fused to the GFP sequence and subsequently cloned into the pJL-TRBO vector.	This study	Fig S3
pJL-TRBO-Bip1-rhLHPP-GFP-KDEL	The C-terminus of the ER-targeted LHPP sequence is fused to the GFP sequence and subsequently cloned into the pJL-TRBO vector.	This study	Fig S3
pJL-TRBO-Ap24-rhLHPP-GFP	The C-terminus of the Apoplast-targeted LHPP sequence is fused to the GFP sequence and subsequently cloned into the pJL-TRBO vector.	This study	Fig S3
pJL-TRBO-Sp-rhLHPP-GFP-KISIA	The C-terminus of the Vacuole-targeted LHPP sequence is fused to the GFP sequence and subsequently cloned into the pJL-TRBO vector.	This study	Fig S3
pCAMBIA1300-mCherry	The mCherry protein, employed for subcellular localization to both the cytosol and the nucleus.	This study Published Dong et al. 2007 (doi: 10.1104/pp.107.107391.)	Fig S3
pCAMBIA1300–35S-E.R-mCherry-HDEL	The mCherry protein, employed for subcellular localization to the ER.	Purchased from Zomanbio (Beijing) Biotechnology Co., Ltd.	Fig S3
pCAMBIA1300–35S-AtTPK-mCherry	The mCherry protein, employed for subcellular localization to the tonoplast.	Preserved at the Beijing Life Science Academy. Published GU et al. 2016 (doi:10.7685/jnau.201605027. )	Fig S3
pJL-TRBO-Sp-mCherry	The mCherry protein, employed for subcellular localization to the apoplast.	This study	Fig S3
pJL-TRBO-Bip1-rhLHPP-KDEL	The LHPP sequence with ER targeting signal was constructed into the pJL-TRBO vector.	This study	Fig S3, S5
pJL-TRBO-Ap24-rhLHPP	The LHPP sequence with Apoplast targeting signal was constructed into the pJL-TRBO vector.	This study	Fig S3
pJL-TRBO-Sp-rhLHPP-KISIA	The LHPP sequence with Vacuole targeting signal was constructed into the pJL-TRBO vector.	This study	Fig S3
pEAQ-CAT2	The CAT2 sequence was cloned into the pEAQ-HT vector.	This study	Fig S5
pEAQ-GPX1	The GPX1 sequence was cloned into the pEAQ-HT vector.	This study	Fig S5
pEAQ-SOD1	The SOD1 sequence was cloned into the pEAQ-HT vector.	This study	Fig S5
pYY13	TRV2 Vector backbone	Provided by Zhengzhou Institute of Tobacco Research. Published Dong et al. 2007 (doi: 10.1104/pp.107.107391.)
pYY13-PDS	A fragment of approximately 200 bp from the PDS gene was cloned into the TRV2 (pYY13) vector.	Provided by Zhengzhou Institute of Tobacco Research. Published Dong et al. 2007 (doi: 10.1104/pp.107.107391.)	Fig 1
pYY13-RbohC1	A fragment of approximately 200 bp from the RbohC1 gene was cloned into the TRV2 pYY13) vector.	This study	Fig 1, S6
pYY13-RbohD1	A fragment of approximately 200 bp from the RbohD1 gene was cloned into the TRV2 (pYY13) vector.	This study	Fig 1, S6
pYY13-RbohF1	A fragment of approximately 200 bp from the RbohF1 gene was cloned into the TRV2 (pYY13) vector.	This study	Fig 1, S6

## Sheet: Dataset S3 Genes
Table S3. List of Genes Examined in This Study
Gene model	Gene id	Gene length	Gene biotype
NbRbohB1	Nbe01g13370	1902	protein coding
NbRbohC1	Nbe10g17080	438	protein coding
NbRbohD1	Nbe11g00650	4214	protein coding
NbRbohD2	Nbe05g30260	4231	protein coding
NbRbohF1	Nbe09g33690	4468	protein coding
NbRbohF2	Nbe12g39290	4281	protein coding
NbCAT1	Nbe16g12950	1479	protein coding
NbCAT2	Nbe04g11540	1479	protein coding
NbSOD1	Nbe11g27970	663	protein coding
NbSOD2	Nbe09g31620	945	protein coding
NbGPX1	Nbe12g38410	699	protein coding
NbGPX2	Nbe13g17110	705	protein coding
